# Supplementary material for: Quantification of Degradation Products Formed during Heat Sterilization of Glucose Solutions by LC-MS/MS: Impact of Autoclaving Temperature and Duration on Degradation
Source: Pharmaceuticals (Basel). 2021 Nov 1;14(11):1121. doi: 10.3390/ph14111121 (PMC8625795; doi:10.3390/ph14111121)
Supplement: Supplementary file 1 [file pharmaceuticals-14-01121-s001.zip]

Archive with 1 entries (1 files):
- pharmaceuticals-1395378-supplementary.pdf
